# Supplementary material for: Investigation of two different human d-dimer assays in the horse
Source: BMC Vet Res. 2022 Jun 15;18:227. doi: 10.1186/s12917-022-03313-5 (PMC9199134; doi:10.1186/s12917-022-03313-5)
Supplement: Supplementary file 1 — Additional file 1. [file 12917_2022_3313_MOESM1_ESM.xlsx]

## Sheet: Intra- and inter-CV
D-dimer concentration measured with the NycoCard in the clinically healthy group for the inta- and inter-CVs
Intra-CV low d-dimer pool				Inter-CV low d-dimer pool
Measurement no.	Result mg/L			Day	Result 1 (mg/L)	Result 2 (mg/L)	Mean
1	0.2			1	0.2	0.2	0.2
2	0.2			2	0.2	0.1	0.15
3	0.2			3	0.1	0.1	0.1
4	0.1			4	0.1	0.1	0.1
5	0.1			5	0.1	0.1	0.1
6	0.2			6	0.1	0.1	0.1
7	0.1			7	0.1	0.1	0.1
8	0.1			8	0.1	0.1	0.1
9	0.2			8	0.1	0.1	0.1
10	0.1			10	0.2	0.2	0.2
Mean	0.15						0.125	MEAN
SD	0.0527046						0.0424918	SD
CV %	35.1364						33.9935	CV %
Intra-CV medium d-dimer pool				Inter-CV medium d-dimer pool
Measurement no.	Result mg/L			Day	Result 1 (mg/L)	Result 2 (mg/L)	Mean
1	0.7			1	0.7	0.6	0.65
2	0.6			2	0.6	0.6	0.6
3	0.7			3	0.5	0.5	0.5
4	0.6			4	0.5	0.5	0.5
5	0.6			5	0.7	0.6	0.65
6	0.5			6	0.5	0.5	0.5
7	0.6			7	0.7	0.6	0.65
8	0.6			8	0.6	N/A	0.6
9	0.5			9	0.5	0.5	0.5
10	0.6			10	0.7	0.6	0.65
Mean	0.6						0.58	MEAN
SD	0.0666667						0.071492	SD
CV %	11.1111						12.3262	CV %

## Sheet: Linearity under dilution
D-dimer concentration measured with the NycoCard in the high d-dimer pool for lineraity under dilution
Linearity under dilution
Percentage (%)	Plasma volume (µL)	Diluent volume (µl)	Observed result 1 (mg/L)	Observed result 2 (mg/L)	Mean (observed results)	Expected result (mg/L)	Compliance (%)
100	80	0	1.7	1.4	1.55	1.55	100
80	64	16	1.2	1.2	1.2	1.24	96.7742
60	48	32	0.8	0.6	0.7	0.93	75.2688
40	32	48	0.5	0.4	0.45	0.62	72.5806
20	16	64	0.2	0.2	0.2	0.31	64.5161
0	0	80	<0.1	<0.1	<0.1	0

## Sheet: Group comparison
D-dimer concentration measured with the NycoCard in duplicate in the four groups of horses used for group comparison and method comparison
Clinically healthy group				Low SAA group (30-100 mg/L)				High SAA group (>1000 mg/L)				NSII group
Result 1 (mg/L)	Result 2 (mg/L)	Mean (mg/L)		Result 1 (mg/L)	Result 2 (mg/L)	Mean (mg/L)		Result 1 (mg/L)	Result 2 (mg/L)	Mean (mg/L)		Result 1 (mg/L)	Result 2 (mg/L)	Mean (mg/L)
<0.1	<0.1	<0.1		<0.1	<0.1	<0.1		0.4	0.4	0.4		0.3	0.3	0.3
<0.1	<0.1	<0.1		<0.1	<0.1	<0.1		0.4	0.4	0.4		0.2	0.2	0.2
<0.1	<0.1	<0.1		<0.1	<0.1	<0.1		0.3	0.3	0.3		0.3	0.2	0.25
<0.1	<0.1	<0.1		0.1	0.1	0.1		0.6	0.6	0.6		0.8	N/A	N/A
<0.1	<0.1	<0.1		<0.1	<0.1	<0.1		0.3	0.5	0.4		3.3	3	3.15
<0.1	<0.1	<0.1		2.7	2.3	2.5		0.4	0.3	0.35		1.3	1.3	1.3
<0.1	<0.1	<0.1		<0.1	<0.1	<0.1		<0.1	<0.1	<0.1		0.3	0.2	0.25
<0.1	<0.1	<0.1		<0.1	<0.1	<0.1		1.6	1.4	1.5
<0.1	<0.1	<0.1
<0.1	<0.1	<0.1
