# Supplementary material for: Investigation of two different human d-dimer assays in the horse
Source: BMC Vet Res. 2022 Jun 15;18:227. doi: 10.1186/s12917-022-03313-5 (PMC9199134; doi:10.1186/s12917-022-03313-5)
Supplement: Supplementary file 2 — Additional file 2. [file 12917_2022_3313_MOESM2_ESM.xlsx]

## Sheet: Intra- and inter-CV
D-dimer concentration measured with the Stago in the clinically healthy group for the inta- and inter-CVs
Intra-CV low d-dimer pool				Inter-CV low d-dimer pool
Measurement no.	Result mg/L			Day	Result (mg/L)
1	0.215			1	0.215
2	0.225			2	0.225
3	0.245			3	0.23
4	0.22			4	0.22
5	0.225			5	0.195
6	0.215			6	0.2
7	0.245			7	0.225
8	0.225			8	0.215
9	0.225			8	0.195
10	0.225			10	0.21
Mean	0.2265			Mean	0.213
SD	0.0105541			SD	0.0127366
CV %	4.65964			CV %	5.97965
Intra-CV medium d-dimer pool				Inter-CV medium d-dimer pool
Measurement no.	Result mg/L			Day	Result (mg/L)
1	0.515			1	0.515
2	0.5			2	0.495
3	0.495			3	0.485
4	0.51			4	0.485
5	0.51			5	0.495
6	0.51			6	0.475
7	0.51			7	0.495
8	0.51			8	0.47
9	0.51			9	0.48
10	0.53			10	0.495
Mean	0.51			Mean	0.489
SD	0.00912871			SD	0.0128668
CV %	1.78994			CV %	2.63126

## Sheet: Linearity under dilution
D-dimer concentration measured with the Stago in the high d-dimer pool for lineraity under dilution
Linearity under dilution
Percentage (%)	Plasma volume (µL)	Diluent volume (µl)	Observed result (mg/L)	Expected result (mg/L)	Compliance (%)
100	80	0	0.69	0.69	100
80	64	16	0.615	0.552	89.7561
60	48	32	0.48	0.414	86.25
40	32	48	0.36	0.276	76.6667
20	16	64	0.195	0.138	70.7692
0	0	80	0.035	0	0

## Sheet: Group comparison
D-dimer concentration measured with the Stago in the four groups of horses used for group comparison and method comparison
Clinically healthy group		Low SAA group (30-100 mg/L)		High SAA group (>1000 mg/L)		NSII group
Result (mg/L)		Result (mg/L)		Result (mg/L)		Result (mg/L)
0.07		0.08		0.18		0.165
0.075		0.215		0.325		0.17
0.045		0.1		0.27		0.15
0.06		0.13		0.39		0.52
0.075		0.1		0.19		0.925
0.1		0.77		0.325		0.55
0.065		0.115		0.08		0.21
0.07		9.375		0.62
0.08
0.1
